# Supplementary material for: Long-term colonisation with donor bacteriophages following successful faecal microbial transplantation
Source: Microbiome. 2018 Dec 10;6:220. doi: 10.1186/s40168-018-0598-x (PMC6288847; doi:10.1186/s40168-018-0598-x)
Supplement: Supplementary file 1 — Table S1. Metadata and sample timeline for donors and recipients. Donor and patient demographics are detailed as are the faecal sampling time points (a tick denoting sample collection). In the case of donors, additional samples were collected in order to correlate with recipient timelines. This is an amended table from the study of Jalanka et al. [4] in which the bacteriome in these individuals was examined. (XLSX 11 kb) [file 40168_2018_598_MOESM1_ESM.xlsx]

## Sheet: Sheet1
Patient Information							Faecal Sample Collection
Patient no.	Sex	Age, years	No. of relapses	Donor	Faecal material	Outcome	Pre-FMT	3 days	2 weeks	1 month	2 months	4 months	8 months	12 months
P1	Male	63	4	D2	Frozen	Resolution	P	P	P	P	P	P
P2	Male	45	5	D2	Frozen	Resolution	P	P	P	P	P	P	P	P
P3	Female	88	4	D2	Frozen	Resolution	P	P	P	P	P	P	P	P
P4	Female	82	5	D2	Frozen	Resolution	P	P	P	P
P5	Female	81	4	D2	Frozen	Resolution	P	P	P	P	P	P	P	P
P6	Female	58	4	D3	Fresh	Resolution	P	P	P	P	P	P	P	P
P7	Male	67	6	D1	Fresh	Resolution	P		P	P	P	P	P	P
P8	Female	31	3	D3	Frozen	Resolution	P	P	P	P	P	P	P	P
P9	Female	35	2	D3	Fresh	Resolution		P		P	P	P	P	P
P10	Male	81	5	D3	Fresh	Resolution	P	P	P	P	P	P	P	P
P11	Female	80	3	D3	Frozen	Resolution	P		P	P	P	P	P	P
P12	Female	20	5	D3	Frozen	Resolution	P	P	P	P	P	P	P	P
P13	Female	57	1	D2	Frozen	Resolution	P	P	P	P	P	P	P	P
P14	Female	44	3	D3	Frozen	Resolution		P	P	P	P	P	P	P
D1	Female	39	¾	¾	¾	¾	P	P	P	P	P	P	P	P
D2*	Female	35	¾	¾	¾	¾	P	P	P	P	P	P	P	P
D3**	Female	42	¾	¾	¾	¾	P	P	P	P	P	P	P	P
* Additional 2 samples were provided to allow donor-recipient timeline pairing
** Additional 7 faecal samples were provided to allow donor-recipient timeline pairing
